# Supplementary material for: Pilot Proteomic Analysis of Urinary Extracellular Vesicles Supports the “Toxic Urine Hypothesis” as a Vicious Cycle in Refractory IC/BPS Pathogenesis
Source: Int J Mol Sci. 2025 Dec 22;27(1):130. doi: 10.3390/ijms27010130 (PMC12786074; doi:10.3390/ijms27010130)
Supplement: Supplementary file 1 [file ijms-27-00130-s001.zip]

Archive with 2 entries (2 files):
- ijms-4024719-supplement_1218.pdf
- WB full blot images_R1.pdf
